# Supplementary material for: Characterization of Two Historic Smallpox Specimens from a Czech Museum
Source: Viruses. 2017 Jul 27;9(8):200. doi: 10.3390/v9080200 (PMC5580457; doi:10.3390/v9080200)
Supplement: Supplementary file 1 [file viruses-09-00200-s001.zip]

Archive with 4 entries (4 files):
- manuscript historic smallpox/Supplementary Figure S1.jpg
- manuscript historic smallpox/Supplementary Figure S2.tif
- manuscript historic smallpox/Supplementary Figure S3.pdf
- manuscript historic smallpox/Variola_Manuscript supplement 20170626.doc
